# Supplementary material for: Environmental drivers of spatial patterns of topsoil nitrogen and phosphorus under monsoon conditions in a complex terrain of South Korea
Source: PLoS One. 2017 Aug 24;12(8):e0183205. doi: 10.1371/journal.pone.0183205 (PMC5570292; doi:10.1371/journal.pone.0183205)
Supplement: S1 File — (XLS) [file pone.0183205.s003.xls]

## Sheet: 2014sampling_points_92
ID	UTMX	UTMY	N_o (mg/kg)	P_o (mg/kg)	N_a (mg/kg)	P_a (mg/kg)	NP_o	NP_a
1	399119	4.20571e+06	10200	780	2300	470	13.0769	4.89362
2	398927	4.20559e+06	10300	540	1900	310	19.0741	6.12903
3	398856	4.20583e+06	10500	360	800	180	29.1667	4.44444
4	398734	4.2058e+06	10800	400	800	230	27	3.47826
5	398375	4.20535e+06	11000	390	2900	290	28.2051	10
6	398374	4.2054e+06	10500	500	2100	260	21	8.07692
7	398323	4.20537e+06	11700	590	2400	320	19.8305	7.5
8	398277	4.20537e+06	11700	590	2600	300	19.8305	8.66667
9	398260	4.2054e+06	11700	580	2000	260	20.1724	7.69231
10	398111	4.20606e+06	12000	580	2500	360	20.6897	6.94444
11	398104	4.20599e+06	12200	450	2100	290	27.1111	7.24138
12	398149	4.20596e+06	10200	480	2000	270	21.25	7.40741
13	397890	4.2059e+06	12400	670	4000	490	18.5075	8.16327
14	397894	4.20585e+06	12800	770	4900	630	16.6234	7.77778
15	398022	4.20567e+06	12700	580	2400	300	21.8966	8
16	398072	4.20564e+06	11100	650	2700	330	17.0769	8.18182
17	398106	4.20559e+06	13500	920	3600	470	14.6739	7.65957
18	397661	4.20616e+06	14700	650	2000	290	22.6154	6.89655
19	397642	4.20618e+06	11700	480	2400	290	24.375	8.27586
20	397925	4.20572e+06	11200	530	1000	220	21.1321	4.54545
21	398020	4.20569e+06	12200	700	4800	920	17.4286	5.21739
22	397726	4.20589e+06	9200	350	1100	540	26.2857	2.03704
23	397772	4.20593e+06	11600	540	2900	360	21.4815	8.05556
24	397450	4.20589e+06	15200	840	4900	700	18.0952	7
25	397743	4.2062e+06	13800	660	2500	370	20.9091	6.75676
26	397759	4.20612e+06	16400	960	5900	910	17.0833	6.48352
27	397953	4.20613e+06	13600	550	3100	310	24.7273	10
28	397984	4.20605e+06	12400	500	1500	290	24.8	5.17241
29	397802	4.20559e+06	13000	520	2200	270	25	8.14815
30	397820	4.20567e+06	12000	550	3100	410	21.8182	7.56098
31	398005	4.20584e+06	12200	480	1100	220	25.4167	5
32	398043	4.20584e+06	8000	420	1500	280	19.0476	5.35714
33	397646	4.20565e+06	12000	650	3600	520	18.4615	6.92308
34	397696	4.20568e+06	12000	630	3500	610	19.0476	5.7377
35	397748	4.20574e+06	13000	790	3300	280	16.4557	11.7857
36	397751	4.20572e+06	12800	620	2400	320	20.6452	7.5
37	398367	4.20594e+06	8500	320	1300	210	26.5625	6.19048
38	398359	4.20601e+06	11800	310	1400	300	38.0645	4.66667
39	397597	4.20572e+06	14200	808	4000	480	17.5743	8.33333
40	397787	4.20574e+06	16100	920	4600	580	17.5	7.93103
41	397526	4.20578e+06	13500	730	2300	380	18.4932	6.05263
42	397489	4.20577e+06	14800	780	5100	480	18.9744	10.625
43	397482	4.20578e+06	14500	770	3800	450	18.8312	8.44444
44	397625	4.20588e+06	13600	710	3600	260	19.1549	13.8462
45	397630	4.2059e+06	12200	550	4000	380	22.1818	10.5263
46	397680	4.2059e+06	15700	650	2100	230	24.1538	9.13043
47	398173	4.20588e+06	12400	430	1900	160	28.8372	11.875
48	398234	4.20589e+06	9400	330	3400	330	28.4848	10.303
49	397972	4.20552e+06	12500	750	2300	300	16.6667	7.66667
50	398053	4.20556e+06	10800	550	3400	360	19.6364	9.44444
51	398289	4.20604e+06	12000	360	2800	220	33.3333	12.7273
52	398272	4.20606e+06	8200	350	2100	190	23.4286	11.0526
53	397955	4.20548e+06	12600	740	2500	240	17.027	10.4167
54	397928	4.20539e+06	11200	590	3200	350	18.9831	9.14286
55	397994	4.20541e+06	12400	1020	3300	440	12.1569	7.5
56	397984	4.20533e+06	13700	590	4400	370	23.2203	11.8919
57	398028	4.20532e+06	15800	920	6700	510	17.1739	13.1373
58	398177	4.20553e+06	12200	610	2900	240	20	12.0833
59	398310	4.20554e+06	11400	520	2500	250	21.9231	10
60	398301	4.20555e+06	10700	690	2500	340	15.5072	7.35294
61	398311	4.20569e+06	15100	680	2600	290	22.2059	8.96552
62	398308	4.20572e+06	9700	670	2200	355	14.4776	6.19718
63	398589	4.20583e+06	10700	580	3400	410	18.4483	8.29268
64	398546	4.2059e+06	9400	460	1700	300	20.4348	5.66667
65	398526	4.20591e+06	10200	650	2100	350	15.6923	6
66	398044	4.20528e+06	11700	510	3500	260	22.9412	13.4615
67	398071	4.20527e+06	14100	690	2200	260	20.4348	8.46154
68	398176	4.20529e+06	10600	460	1400	220	23.0435	6.36364
69	397742	4.20558e+06	11800	730	4200	480	16.1644	8.75
70	397805	4.20553e+06	14000	650	4400	370	21.5385	11.8919
71	397797	4.206e+06	12800	900	4800	650	14.2222	7.38462
72	397801	4.206e+06	11700	940	4100	740	12.4468	5.54054
73	398187	4.20565e+06	12500	850	3100	570	14.7059	5.4386
74	397644	4.20612e+06	15400	850	5100	500	18.1176	10.2
75	397659	4.20612e+06	14200	820	2600	400	17.3171	6.5
76	397683	4.20613e+06	13600	860	3100	390	15.814	7.94872
77	397451	4.20598e+06	10700	700	6200	850	15.2857	7.29412
78	397536	4.20598e+06	17800	1240	5100	650	14.3548	7.84615
79	397479	4.20601e+06	13700	930	4800	820	14.7312	5.85366
80	397678	4.20604e+06	12400	470	4800	470	26.383	10.2128
81	398349	4.20587e+06	13800	870	2400	560	15.8621	4.28571
82	398531	4.20575e+06	9500	350	1900	330	27.1429	5.75758
83	398514	4.20576e+06	9700	360	1600	280	26.9444	5.71429
84	398512	4.20574e+06	10100	360	2100	290	28.0556	7.24138
85	398523	4.20569e+06	9500	330	1800	230	28.7879	7.82609
86	398502	4.20556e+06	11000	520	2100	240	21.1538	8.75
87	397359	4.2059e+06	16000	730	3900	420	21.9178	9.28571
88	397363	4.20588e+06	16300	860	7300	860	18.9535	8.48837
89	397908	4.20604e+06	10800	370	3300	330	29.1892	10
90	397793	4.20618e+06	12400	620	2700	240	20	11.25
91	397803	4.20614e+06	10600	500	700	370	21.2	1.89189
