# Supplementary material for: Environmental drivers of spatial patterns of topsoil nitrogen and phosphorus under monsoon conditions in a complex terrain of South Korea
Source: PLoS One. 2017 Aug 24;12(8):e0183205. doi: 10.1371/journal.pone.0183205 (PMC5570292; doi:10.1371/journal.pone.0183205)
Supplement: S2 File — (ZIP) [file pone.0183205.s004.zip]

Archive with 25 entries (25 files):
- Catchment Area_utm52n.mgrd
- Catchment Area_utm52n.sdat
- Catchment Area_utm52n.sgrd
- First return intensity_utm52n.aux
- First return intensity_utm52n.tfw
- First return intensity_utm52n.tif
- Forest canopy_utm52n.tfw
- Forest canopy_utm52n.tif
- Maximum height_utm52n.tfw
- Maximum height_utm52n.tif
- NDVI_utm52n.mgrd
- NDVI_utm52n.sdat
- NDVI_utm52n.sgrd
- Slope__utm52n.mgrd
- Slope__utm52n.sdat
- Slope__utm52n.sgrd
- curvature__utm52n.mgrd
- curvature__utm52n.sdat
- curvature__utm52n.sgrd
- elevation_utm52n.mgrd
- elevation_utm52n.sdat
- elevation_utm52n.sgrd
- wetness index__utm52n.mgrd
- wetness index__utm52n.sdat
- wetness index__utm52n.sgrd
