# Supplementary material for: Environmental drivers of spatial patterns of topsoil nitrogen and phosphorus under monsoon conditions in a complex terrain of South Korea
Source: PLoS One. 2017 Aug 24;12(8):e0183205. doi: 10.1371/journal.pone.0183205 (PMC5570292; doi:10.1371/journal.pone.0183205)
Supplement: S2 File — (ZIP) [file pone.0183205.s004.zip › Catchment Area_utm52n.mgrd]

<?xml version="1.0" encoding="UTF-8"?>
<SAGA_METADATA>
  <HISTORY>
    <MODULE>Grid Calculator</MODULE>
    <OPTION type="text" id="FORMULA" name="Formula">log(g1)</OPTION>
    <OPTION type="text" id="NAME" name="Name">Calculation [log(g1)]</OPTION>
    <OPTION type="boolean" id="FNAME" name="Take Formula">TRUE</OPTION>
    <OPTION type="boolean" id="USE_NODATA" name="Use NoData">FALSE</OPTION>
    <OPTION type="choice" id="TYPE" name="Data Type">7</OPTION>
    <DATA_LIST type="grid_list" id="GRIDS" name="Grids">
      <DATA>
        <MODULE>Catchment Area (Parallel)</MODULE>
        <OPTION type="integer" id="STEP" name="Step">1</OPTION>
        <OPTION type="choice" id="Method" name="Method">4</OPTION>
        <OPTION type="boolean" id="DOLINEAR" name="Linear Flow">FALSE</OPTION>
        <OPTION type="double" id="LINEARTHRS" name="Linear Flow Threshold">500.000000</OPTION>
        <OPTION type="double" id="CONVERGENCE" name="Convergence">1.100000</OPTION>
        <OPTION type="grid_system" id="PARAMETERS_GRID_SYSTEM" name="Grid system">
          <CELLSIZE>10</CELLSIZE>
          <XMIN>397293.50843993999</XMIN>
          <XMAX>399213.50843993999</XMAX>
          <YMIN>4205185.4607764</YMIN>
          <YMAX>4206345.4607764</YMAX>
          <DATA type="grid" id="ELEVATION" name="Elevation">
            <MODULE>Fill Sinks (Wang &amp; Liu)</MODULE>
            <OPTION type="double" id="MINSLOPE" name="Minimum Slope [Degree]">0.100000</OPTION>
            <OPTION type="grid_system" id="PARAMETERS_GRID_SYSTEM" name="Grid system">
              <CELLSIZE>10</CELLSIZE>
              <XMIN>397293.50843993999</XMIN>
              <XMAX>399213.50843993999</XMAX>
              <YMIN>4205185.4607764</YMIN>
              <YMAX>4206345.4607764</YMAX>
              <DATA type="grid" id="ELEV" name="DEM">
                <MODULE>Import ESRI Arc/Info Grid</MODULE>
                <OPTION type="file" id="FILE" name="File">C:\soyang\boundary\newdem_utm\Lidar area\SAGA\li10demre1_utm.asc</OPTION>
                <OPTION type="choice" id="GRID_TYPE" name="Target Grid Type">2</OPTION>
                <OPTION type="choice" id="NODATA" name="NoData Value">0</OPTION>
                <OPTION type="double" id="NODATA_VAL" name="User Defined NoData Value">-99999.000000</OPTION>NOT SET</DATA>
            </OPTION>
            <DATA type="grid" id="ELEV" name="DEM">
              <MODULE>Import ESRI Arc/Info Grid</MODULE>
              <OPTION type="file" id="FILE" name="File">C:\soyang\boundary\newdem_utm\Lidar area\SAGA\li10demre1_utm.asc</OPTION>
              <OPTION type="choice" id="GRID_TYPE" name="Target Grid Type">2</OPTION>
              <OPTION type="choice" id="NODATA" name="NoData Value">0</OPTION>
              <OPTION type="double" id="NODATA_VAL" name="User Defined NoData Value">-99999.000000</OPTION>NOT SET</DATA>C:\soyang\boundary\newdem_utm\Lidar area\SAGA\li10demre1_utm [no sinks].sgrd</DATA>
        </OPTION>
        <DATA type="grid" id="ELEVATION" name="Elevation">
          <MODULE>Fill Sinks (Wang &amp; Liu)</MODULE>
          <OPTION type="double" id="MINSLOPE" name="Minimum Slope [Degree]">0.100000</OPTION>
          <OPTION type="grid_system" id="PARAMETERS_GRID_SYSTEM" name="Grid system">
            <CELLSIZE>10</CELLSIZE>
            <XMIN>397293.50843993999</XMIN>
            <XMAX>399213.50843993999</XMAX>
            <YMIN>4205185.4607764</YMIN>
            <YMAX>4206345.4607764</YMAX>
            <DATA type="grid" id="ELEV" name="DEM">
              <MODULE>Import ESRI Arc/Info Grid</MODULE>
              <OPTION type="file" id="FILE" name="File">C:\soyang\boundary\newdem_utm\Lidar area\SAGA\li10demre1_utm.asc</OPTION>
              <OPTION type="choice" id="GRID_TYPE" name="Target Grid Type">2</OPTION>
              <OPTION type="choice" id="NODATA" name="NoData Value">0</OPTION>
              <OPTION type="double" id="NODATA_VAL" name="User Defined NoData Value">-99999.000000</OPTION>NOT SET</DATA>
          </OPTION>
          <DATA type="grid" id="ELEV" name="DEM">
            <MODULE>Import ESRI Arc/Info Grid</MODULE>
            <OPTION type="file" id="FILE" name="File">C:\soyang\boundary\newdem_utm\Lidar area\SAGA\li10demre1_utm.asc</OPTION>
            <OPTION type="choice" id="GRID_TYPE" name="Target Grid Type">2</OPTION>
            <OPTION type="choice" id="NODATA" name="NoData Value">0</OPTION>
            <OPTION type="double" id="NODATA_VAL" name="User Defined NoData Value">-99999.000000</OPTION>NOT SET</DATA>C:\soyang\boundary\newdem_utm\Lidar area\SAGA\li10demre1_utm [no sinks].sgrd</DATA>
      </DATA>
    </DATA_LIST>
  </HISTORY>
  <SOURCE>
    <FILE>C:\soyang\boundary\newdem_utm\Lidar area\SAGA\Catchment Area_Plog10.sgrd</FILE>
    <DATABASE></DATABASE>
    <PROJECTION></PROJECTION>
  </SOURCE>
  <DESCRIPTION></DESCRIPTION>
</SAGA_METADATA>
