# Supplementary material for: Environmental drivers of spatial patterns of topsoil nitrogen and phosphorus under monsoon conditions in a complex terrain of South Korea
Source: PLoS One. 2017 Aug 24;12(8):e0183205. doi: 10.1371/journal.pone.0183205 (PMC5570292; doi:10.1371/journal.pone.0183205)
Supplement: S2 File — (ZIP) [file pone.0183205.s004.zip › First return intensity_utm52n.tfw]

10.0000000000
0.0
0.0
-10.0000000000
272435.0000000000
500385.0000000000
