# Supplementary material for: Environmental drivers of spatial patterns of topsoil nitrogen and phosphorus under monsoon conditions in a complex terrain of South Korea
Source: PLoS One. 2017 Aug 24;12(8):e0183205. doi: 10.1371/journal.pone.0183205 (PMC5570292; doi:10.1371/journal.pone.0183205)
Supplement: S2 File — (ZIP) [file pone.0183205.s004.zip › curvature__utm52n.mgrd]

<?xml version="1.0" encoding="UTF-8"?>
<SAGA_METADATA>
  <HISTORY>
    <MODULE>Import ESRI Arc/Info Grid</MODULE>
    <OPTION type="file" id="FILE" name="File">C:\sLHS\korea 2014 data\curv\cur19.asc</OPTION>
    <OPTION type="choice" id="GRID_TYPE" name="Target Grid Type">2</OPTION>
    <OPTION type="choice" id="NODATA" name="NoData Value">0</OPTION>
    <OPTION type="double" id="NODATA_VAL" name="User Defined NoData Value">-99999.000000</OPTION>
  </HISTORY>
  <SOURCE>
    <FILE>C:\soyang\boundary\newdem_utm\Lidar area\SAGA\cur19.sgrd</FILE>
    <DATABASE></DATABASE>
    <PROJECTION></PROJECTION>
  </SOURCE>
  <DESCRIPTION></DESCRIPTION>
</SAGA_METADATA>
