# Supplementary material for: Environmental drivers of spatial patterns of topsoil nitrogen and phosphorus under monsoon conditions in a complex terrain of South Korea
Source: PLoS One. 2017 Aug 24;12(8):e0183205. doi: 10.1371/journal.pone.0183205 (PMC5570292; doi:10.1371/journal.pone.0183205)
Supplement: S2 File — (ZIP) [file pone.0183205.s004.zip › curvature__utm52n.sgrd]

NAME	= cur19
DESCRIPTION	=
UNIT	=
DATAFILE_OFFSET	= 0
DATAFORMAT	= FLOAT
BYTEORDER_BIG	= FALSE
POSITION_XMIN	= 397293.5084399400
POSITION_YMIN	= 4205185.4607763998
CELLCOUNT_X	= 193
CELLCOUNT_Y	= 117
CELLSIZE	= 10.0000000000
Z_FACTOR	= 1.000000
NODATA_VALUE	= -9999.000000
TOPTOBOTTOM	= FALSE
