# Supplementary material for: Environmental drivers of spatial patterns of topsoil nitrogen and phosphorus under monsoon conditions in a complex terrain of South Korea
Source: PLoS One. 2017 Aug 24;12(8):e0183205. doi: 10.1371/journal.pone.0183205 (PMC5570292; doi:10.1371/journal.pone.0183205)
Supplement: S2 File — (ZIP) [file pone.0183205.s004.zip › wetness index__utm52n.mgrd]

<?xml version="1.0" encoding="UTF-8"?>
<SAGA_METADATA>
  <HISTORY>
    <MODULE>SAGA Wetness Index</MODULE>
    <OPTION type="double" id="SUCTION" name="Suction">10.000000</OPTION>
    <OPTION type="choice" id="AREA_TYPE" name="Type of Area">1</OPTION>
    <OPTION type="choice" id="SLOPE_TYPE" name="Type of Slope">1</OPTION>
    <OPTION type="double" id="SLOPE_MIN" name="Minimum Slope">0.000000</OPTION>
    <OPTION type="double" id="SLOPE_OFF" name="Offset Slope">0.100000</OPTION>
    <OPTION type="double" id="SLOPE_WEIGHT" name="Slope Weighting">1.000000</OPTION>
    <OPTION type="grid_system" id="PARAMETERS_GRID_SYSTEM" name="Grid system">
      <CELLSIZE>10</CELLSIZE>
      <XMIN>397293.50843993999</XMIN>
      <XMAX>399213.50843993999</XMAX>
      <YMIN>4205185.4607764</YMIN>
      <YMAX>4206345.4607764</YMAX>
      <DATA type="grid" id="DEM" name="Elevation">
        <MODULE>Fill Sinks (Wang &amp; Liu)</MODULE>
        <OPTION type="double" id="MINSLOPE" name="Minimum Slope [Degree]">0.100000</OPTION>
        <OPTION type="grid_system" id="PARAMETERS_GRID_SYSTEM" name="Grid system">
          <CELLSIZE>10</CELLSIZE>
          <XMIN>397293.50843993999</XMIN>
          <XMAX>399213.50843993999</XMAX>
          <YMIN>4205185.4607764</YMIN>
          <YMAX>4206345.4607764</YMAX>
          <DATA type="grid" id="ELEV" name="DEM">
            <MODULE>Import ESRI Arc/Info Grid</MODULE>
            <OPTION type="file" id="FILE" name="File">C:\soyang\boundary\newdem_utm\Lidar area\SAGA\li10demre1_utm.asc</OPTION>
            <OPTION type="choice" id="GRID_TYPE" name="Target Grid Type">2</OPTION>
            <OPTION type="choice" id="NODATA" name="NoData Value">0</OPTION>
            <OPTION type="double" id="NODATA_VAL" name="User Defined NoData Value">-99999.000000</OPTION>NOT SET</DATA>
        </OPTION>
        <DATA type="grid" id="ELEV" name="DEM">
          <MODULE>Import ESRI Arc/Info Grid</MODULE>
          <OPTION type="file" id="FILE" name="File">C:\soyang\boundary\newdem_utm\Lidar area\SAGA\li10demre1_utm.asc</OPTION>
          <OPTION type="choice" id="GRID_TYPE" name="Target Grid Type">2</OPTION>
          <OPTION type="choice" id="NODATA" name="NoData Value">0</OPTION>
          <OPTION type="double" id="NODATA_VAL" name="User Defined NoData Value">-99999.000000</OPTION>NOT SET</DATA>C:\soyang\boundary\newdem_utm\Lidar area\SAGA\li10demre1_utm [no sinks].sgrd</DATA>
    </OPTION>
    <DATA type="grid" id="DEM" name="Elevation">
      <MODULE>Fill Sinks (Wang &amp; Liu)</MODULE>
      <OPTION type="double" id="MINSLOPE" name="Minimum Slope [Degree]">0.100000</OPTION>
      <OPTION type="grid_system" id="PARAMETERS_GRID_SYSTEM" name="Grid system">
        <CELLSIZE>10</CELLSIZE>
        <XMIN>397293.50843993999</XMIN>
        <XMAX>399213.50843993999</XMAX>
        <YMIN>4205185.4607764</YMIN>
        <YMAX>4206345.4607764</YMAX>
        <DATA type="grid" id="ELEV" name="DEM">
          <MODULE>Import ESRI Arc/Info Grid</MODULE>
          <OPTION type="file" id="FILE" name="File">C:\soyang\boundary\newdem_utm\Lidar area\SAGA\li10demre1_utm.asc</OPTION>
          <OPTION type="choice" id="GRID_TYPE" name="Target Grid Type">2</OPTION>
          <OPTION type="choice" id="NODATA" name="NoData Value">0</OPTION>
          <OPTION type="double" id="NODATA_VAL" name="User Defined NoData Value">-99999.000000</OPTION>NOT SET</DATA>
      </OPTION>
      <DATA type="grid" id="ELEV" name="DEM">
        <MODULE>Import ESRI Arc/Info Grid</MODULE>
        <OPTION type="file" id="FILE" name="File">C:\soyang\boundary\newdem_utm\Lidar area\SAGA\li10demre1_utm.asc</OPTION>
        <OPTION type="choice" id="GRID_TYPE" name="Target Grid Type">2</OPTION>
        <OPTION type="choice" id="NODATA" name="NoData Value">0</OPTION>
        <OPTION type="double" id="NODATA_VAL" name="User Defined NoData Value">-99999.000000</OPTION>NOT SET</DATA>C:\soyang\boundary\newdem_utm\Lidar area\SAGA\li10demre1_utm [no sinks].sgrd</DATA>
  </HISTORY>
  <SOURCE>
    <FILE>C:\soyang\boundary\newdem_utm\Lidar area\SAGA\SAGA Wetness Index_nosinks.sgrd</FILE>
    <DATABASE></DATABASE>
    <PROJECTION></PROJECTION>
  </SOURCE>
  <DESCRIPTION></DESCRIPTION>
</SAGA_METADATA>
